# Supplementary material for: Exon level machine learning analyses elucidate novel candidate miRNA targets in an avian model of fetal alcohol spectrum disorder
Source: PLoS Comput Biol. 2019 Apr 11;15(4):e1006937. doi: 10.1371/journal.pcbi.1006937 (PMC6478348; doi:10.1371/journal.pcbi.1006937)
Supplement: S1 Table — Exon-level geneID list from this manuscript. List of geneIDs from the gene-level analysis is taken from Berres et al. (2017). (XLSX) [file pcbi.1006937.s003.xlsx]

## Sheet: Sheet1
GeneIDs with Significantly Altered Representation from Exon-Level Analysis, N=1251	GeneIDs with Significantly Altered Representation from Gene-Level Analysis, N=3422	Overlapping GeneIDs from Exon-Level and Gene-Level Analysis, N=391
ENSGALG00000000004	ENSGALG00000000014	ENSGALG00000000059
ENSGALG00000000059	ENSGALG00000000017	ENSGALG00000000137
ENSGALG00000000137	ENSGALG00000000033	ENSGALG00000000150
ENSGALG00000000142	ENSGALG00000000040	ENSGALG00000000220
ENSGALG00000000150	ENSGALG00000000041	ENSGALG00000000255
ENSGALG00000000184	ENSGALG00000000059	ENSGALG00000000302
ENSGALG00000000220	ENSGALG00000000065	ENSGALG00000000349
ENSGALG00000000235	ENSGALG00000000067	ENSGALG00000000377
ENSGALG00000000247	ENSGALG00000000080	ENSGALG00000000579
ENSGALG00000000255	ENSGALG00000000086	ENSGALG00000000585
ENSGALG00000000302	ENSGALG00000000102	ENSGALG00000000615
ENSGALG00000000329	ENSGALG00000000113	ENSGALG00000000653
ENSGALG00000000349	ENSGALG00000000115	ENSGALG00000000707
ENSGALG00000000377	ENSGALG00000000122	ENSGALG00000000719
ENSGALG00000000379	ENSGALG00000000129	ENSGALG00000000764
ENSGALG00000000409	ENSGALG00000000137	ENSGALG00000000785
ENSGALG00000000433	ENSGALG00000000140	ENSGALG00000000905
ENSGALG00000000452	ENSGALG00000000141	ENSGALG00000001042
ENSGALG00000000461	ENSGALG00000000150	ENSGALG00000001076
ENSGALG00000000466+ENSGALG00000003297	ENSGALG00000000151	ENSGALG00000001096
ENSGALG00000000533	ENSGALG00000000162	ENSGALG00000001103
ENSGALG00000000550	ENSGALG00000000166	ENSGALG00000001121
ENSGALG00000000579	ENSGALG00000000178	ENSGALG00000001168
ENSGALG00000000581	ENSGALG00000000187	ENSGALG00000001267
ENSGALG00000000585	ENSGALG00000000196	ENSGALG00000001309
ENSGALG00000000596	ENSGALG00000000215	ENSGALG00000001330
ENSGALG00000000608	ENSGALG00000000218	ENSGALG00000001364
ENSGALG00000000613	ENSGALG00000000220	ENSGALG00000001452
ENSGALG00000000615	ENSGALG00000000223	ENSGALG00000001489
ENSGALG00000000653	ENSGALG00000000227	ENSGALG00000001540
ENSGALG00000000681	ENSGALG00000000242	ENSGALG00000001557
ENSGALG00000000699	ENSGALG00000000243	ENSGALG00000001586
ENSGALG00000000707	ENSGALG00000000255	ENSGALG00000001593
ENSGALG00000000719	ENSGALG00000000296	ENSGALG00000001597
ENSGALG00000000723	ENSGALG00000000302	ENSGALG00000001613
ENSGALG00000000764	ENSGALG00000000308	ENSGALG00000001634
ENSGALG00000000784	ENSGALG00000000313	ENSGALG00000001658
ENSGALG00000000785	ENSGALG00000000318	ENSGALG00000001816
ENSGALG00000000787	ENSGALG00000000332	ENSGALG00000001949
ENSGALG00000000811	ENSGALG00000000349	ENSGALG00000001964
ENSGALG00000000843	ENSGALG00000000356	ENSGALG00000002002
ENSGALG00000000848	ENSGALG00000000372	ENSGALG00000002055
ENSGALG00000000855	ENSGALG00000000373	ENSGALG00000002095
ENSGALG00000000905	ENSGALG00000000374	ENSGALG00000002099
ENSGALG00000000907+ENSGALG00000000908	ENSGALG00000000377	ENSGALG00000002157
ENSGALG00000000920+ENSGALG00000026966	ENSGALG00000000386	ENSGALG00000002187
ENSGALG00000000988	ENSGALG00000000388	ENSGALG00000002301
ENSGALG00000000996	ENSGALG00000000395	ENSGALG00000002485
ENSGALG00000001000	ENSGALG00000000400	ENSGALG00000002490
ENSGALG00000001036	ENSGALG00000000401	ENSGALG00000002500
ENSGALG00000001042	ENSGALG00000000402	ENSGALG00000002569
ENSGALG00000001076	ENSGALG00000000408	ENSGALG00000002644
ENSGALG00000001096	ENSGALG00000000412	ENSGALG00000002649
ENSGALG00000001103	ENSGALG00000000419	ENSGALG00000002655
ENSGALG00000001121	ENSGALG00000000426	ENSGALG00000002735
ENSGALG00000001165	ENSGALG00000000430	ENSGALG00000002750
ENSGALG00000001168	ENSGALG00000000436	ENSGALG00000002764
ENSGALG00000001177	ENSGALG00000000439	ENSGALG00000002773
ENSGALG00000001183	ENSGALG00000000442	ENSGALG00000002813
ENSGALG00000001220	ENSGALG00000000456	ENSGALG00000002837
ENSGALG00000001263	ENSGALG00000000463	ENSGALG00000002849
ENSGALG00000001267	ENSGALG00000000474	ENSGALG00000002868
ENSGALG00000001283	ENSGALG00000000489	ENSGALG00000002922
ENSGALG00000001309	ENSGALG00000000495	ENSGALG00000002932
ENSGALG00000001330	ENSGALG00000000508	ENSGALG00000002971
ENSGALG00000001364	ENSGALG00000000509	ENSGALG00000003046
ENSGALG00000001375	ENSGALG00000000513	ENSGALG00000003084
ENSGALG00000001381+ENSGALG00000028375	ENSGALG00000000518	ENSGALG00000003197
ENSGALG00000001441	ENSGALG00000000522	ENSGALG00000003227
ENSGALG00000001446	ENSGALG00000000523	ENSGALG00000003250
ENSGALG00000001452	ENSGALG00000000525	ENSGALG00000003260
ENSGALG00000001475	ENSGALG00000000527	ENSGALG00000003281
ENSGALG00000001476	ENSGALG00000000528	ENSGALG00000003337
ENSGALG00000001489	ENSGALG00000000529	ENSGALG00000003339
ENSGALG00000001504	ENSGALG00000000530	ENSGALG00000003381
ENSGALG00000001521	ENSGALG00000000538	ENSGALG00000003396
ENSGALG00000001540	ENSGALG00000000540	ENSGALG00000003473
ENSGALG00000001551+ENSGALG00000001542	ENSGALG00000000542	ENSGALG00000003558
ENSGALG00000001557	ENSGALG00000000569	ENSGALG00000003563
ENSGALG00000001568	ENSGALG00000000576	ENSGALG00000003589
ENSGALG00000001586	ENSGALG00000000579	ENSGALG00000003601
ENSGALG00000001593	ENSGALG00000000585	ENSGALG00000003614
ENSGALG00000001597	ENSGALG00000000611	ENSGALG00000003634
ENSGALG00000001613	ENSGALG00000000615	ENSGALG00000003688
ENSGALG00000001616	ENSGALG00000000620	ENSGALG00000003732
ENSGALG00000001619	ENSGALG00000000629	ENSGALG00000003793
ENSGALG00000001634	ENSGALG00000000632	ENSGALG00000003909
ENSGALG00000001658	ENSGALG00000000636	ENSGALG00000004034
ENSGALG00000001690	ENSGALG00000000638	ENSGALG00000004083
ENSGALG00000001718	ENSGALG00000000641	ENSGALG00000004106
ENSGALG00000001722	ENSGALG00000000650	ENSGALG00000004161
ENSGALG00000001730	ENSGALG00000000652	ENSGALG00000004237
ENSGALG00000001737	ENSGALG00000000653	ENSGALG00000004390
ENSGALG00000001740	ENSGALG00000000668	ENSGALG00000004431
ENSGALG00000001749	ENSGALG00000000671	ENSGALG00000004442
ENSGALG00000001750	ENSGALG00000000674	ENSGALG00000004446
ENSGALG00000001774	ENSGALG00000000684	ENSGALG00000004509
ENSGALG00000001782	ENSGALG00000000692	ENSGALG00000004521
ENSGALG00000001788	ENSGALG00000000693	ENSGALG00000004581
ENSGALG00000001816	ENSGALG00000000701	ENSGALG00000004582
ENSGALG00000001826+ENSGALG00000001850	ENSGALG00000000707	ENSGALG00000004588
ENSGALG00000001837	ENSGALG00000000708	ENSGALG00000004604
ENSGALG00000001848	ENSGALG00000000710	ENSGALG00000004620
ENSGALG00000001949	ENSGALG00000000719	ENSGALG00000004663
ENSGALG00000001964	ENSGALG00000000724	ENSGALG00000004667
ENSGALG00000001965	ENSGALG00000000725	ENSGALG00000004705
ENSGALG00000001973	ENSGALG00000000726	ENSGALG00000004818
ENSGALG00000001985	ENSGALG00000000734	ENSGALG00000004831
ENSGALG00000001986	ENSGALG00000000739	ENSGALG00000004852
ENSGALG00000001992	ENSGALG00000000740	ENSGALG00000004871
ENSGALG00000002002	ENSGALG00000000742	ENSGALG00000004874
ENSGALG00000002022	ENSGALG00000000748	ENSGALG00000004971
ENSGALG00000002024	ENSGALG00000000750	ENSGALG00000005002
ENSGALG00000002043	ENSGALG00000000751	ENSGALG00000005006
ENSGALG00000002050	ENSGALG00000000755	ENSGALG00000005054
ENSGALG00000002055	ENSGALG00000000761	ENSGALG00000005070
ENSGALG00000002060	ENSGALG00000000764	ENSGALG00000005079
ENSGALG00000002062	ENSGALG00000000766	ENSGALG00000005105
ENSGALG00000002067	ENSGALG00000000771	ENSGALG00000005107
ENSGALG00000002087	ENSGALG00000000785	ENSGALG00000005326
ENSGALG00000002095	ENSGALG00000000793	ENSGALG00000005353
ENSGALG00000002098	ENSGALG00000000794	ENSGALG00000005464
ENSGALG00000002099	ENSGALG00000000802	ENSGALG00000005465
ENSGALG00000002138	ENSGALG00000000833	ENSGALG00000005490
ENSGALG00000002157	ENSGALG00000000842	ENSGALG00000005535
ENSGALG00000002159	ENSGALG00000000852	ENSGALG00000005550
ENSGALG00000002162	ENSGALG00000000863	ENSGALG00000005558
ENSGALG00000002187	ENSGALG00000000870	ENSGALG00000005587
ENSGALG00000002189	ENSGALG00000000878	ENSGALG00000005617
ENSGALG00000002229	ENSGALG00000000881	ENSGALG00000005637
ENSGALG00000002237	ENSGALG00000000890	ENSGALG00000005646
ENSGALG00000002239	ENSGALG00000000891	ENSGALG00000005659
ENSGALG00000002262	ENSGALG00000000895	ENSGALG00000005660
ENSGALG00000002283	ENSGALG00000000898	ENSGALG00000005678
ENSGALG00000002288	ENSGALG00000000905	ENSGALG00000005704
ENSGALG00000002301	ENSGALG00000000906	ENSGALG00000005722
ENSGALG00000002311	ENSGALG00000000907	ENSGALG00000005749
ENSGALG00000002321	ENSGALG00000000918	ENSGALG00000005788
ENSGALG00000002363	ENSGALG00000000920	ENSGALG00000005789
ENSGALG00000002375	ENSGALG00000000935	ENSGALG00000005802
ENSGALG00000002377	ENSGALG00000000943	ENSGALG00000005848
ENSGALG00000002379	ENSGALG00000000944	ENSGALG00000005902
ENSGALG00000002399	ENSGALG00000000950	ENSGALG00000005907
ENSGALG00000002412+ENSGALG00000021848	ENSGALG00000000954	ENSGALG00000005922
ENSGALG00000002430	ENSGALG00000000955	ENSGALG00000005966
ENSGALG00000002447	ENSGALG00000000957	ENSGALG00000006022
ENSGALG00000002457	ENSGALG00000000970	ENSGALG00000006035
ENSGALG00000002485	ENSGALG00000000991	ENSGALG00000006096
ENSGALG00000002490	ENSGALG00000001002	ENSGALG00000006109
ENSGALG00000002500	ENSGALG00000001003	ENSGALG00000006121
ENSGALG00000002523	ENSGALG00000001007	ENSGALG00000006141
ENSGALG00000002531	ENSGALG00000001014	ENSGALG00000006158
ENSGALG00000002536	ENSGALG00000001020	ENSGALG00000006179
ENSGALG00000002542	ENSGALG00000001021	ENSGALG00000006182
ENSGALG00000002543	ENSGALG00000001022	ENSGALG00000006197
ENSGALG00000002546	ENSGALG00000001033	ENSGALG00000006305
ENSGALG00000002548	ENSGALG00000001037	ENSGALG00000006326
ENSGALG00000002563+ENSGALG00000028851	ENSGALG00000001039	ENSGALG00000006334
ENSGALG00000002569	ENSGALG00000001042	ENSGALG00000006379
ENSGALG00000002612	ENSGALG00000001048	ENSGALG00000006382
ENSGALG00000002624	ENSGALG00000001056	ENSGALG00000006390
ENSGALG00000002644	ENSGALG00000001058	ENSGALG00000006417
ENSGALG00000002649	ENSGALG00000001071	ENSGALG00000006441
ENSGALG00000002655	ENSGALG00000001073	ENSGALG00000006543
ENSGALG00000002661	ENSGALG00000001076	ENSGALG00000006561
ENSGALG00000002663	ENSGALG00000001077	ENSGALG00000006646
ENSGALG00000002666	ENSGALG00000001096	ENSGALG00000006691
ENSGALG00000002689	ENSGALG00000001103	ENSGALG00000006703
ENSGALG00000002719	ENSGALG00000001113	ENSGALG00000006760
ENSGALG00000002735	ENSGALG00000001121	ENSGALG00000006771
ENSGALG00000002739	ENSGALG00000001124	ENSGALG00000006829
ENSGALG00000002750	ENSGALG00000001126	ENSGALG00000006841
ENSGALG00000002761	ENSGALG00000001129	ENSGALG00000006876
ENSGALG00000002764	ENSGALG00000001162	ENSGALG00000006947
ENSGALG00000002773	ENSGALG00000001168	ENSGALG00000007058
ENSGALG00000002781	ENSGALG00000001169	ENSGALG00000007097
ENSGALG00000002797	ENSGALG00000001182	ENSGALG00000007114
ENSGALG00000002813	ENSGALG00000001184	ENSGALG00000007125
ENSGALG00000002837	ENSGALG00000001188	ENSGALG00000007127
ENSGALG00000002840	ENSGALG00000001191	ENSGALG00000007185
ENSGALG00000002843	ENSGALG00000001204	ENSGALG00000007205
ENSGALG00000002849	ENSGALG00000001208	ENSGALG00000007262
ENSGALG00000002850	ENSGALG00000001213	ENSGALG00000007267
ENSGALG00000002868	ENSGALG00000001236	ENSGALG00000007269
ENSGALG00000002882	ENSGALG00000001242	ENSGALG00000007300
ENSGALG00000002891	ENSGALG00000001245	ENSGALG00000007382
ENSGALG00000002899	ENSGALG00000001253	ENSGALG00000007465
ENSGALG00000002922	ENSGALG00000001258	ENSGALG00000007470
ENSGALG00000002929	ENSGALG00000001267	ENSGALG00000007481
ENSGALG00000002932	ENSGALG00000001275	ENSGALG00000007484
ENSGALG00000002937	ENSGALG00000001277	ENSGALG00000007485
ENSGALG00000002943	ENSGALG00000001279	ENSGALG00000007510
ENSGALG00000002971	ENSGALG00000001282	ENSGALG00000007531
ENSGALG00000002981	ENSGALG00000001291	ENSGALG00000007697
ENSGALG00000003010	ENSGALG00000001293	ENSGALG00000007700
ENSGALG00000003046	ENSGALG00000001298	ENSGALG00000007762
ENSGALG00000003065+ENSGALG00000003045	ENSGALG00000001299	ENSGALG00000007779
ENSGALG00000003072	ENSGALG00000001302	ENSGALG00000007788
ENSGALG00000003084	ENSGALG00000001309	ENSGALG00000007863
ENSGALG00000003085	ENSGALG00000001312	ENSGALG00000007877
ENSGALG00000003086	ENSGALG00000001313	ENSGALG00000007919
ENSGALG00000003107	ENSGALG00000001320	ENSGALG00000007926
ENSGALG00000003108	ENSGALG00000001328	ENSGALG00000007970
ENSGALG00000003120	ENSGALG00000001329	ENSGALG00000007971
ENSGALG00000003123	ENSGALG00000001330	ENSGALG00000007994
ENSGALG00000003194	ENSGALG00000001333	ENSGALG00000008051
ENSGALG00000003197	ENSGALG00000001341	ENSGALG00000008056
ENSGALG00000003199	ENSGALG00000001355	ENSGALG00000008108
ENSGALG00000003220	ENSGALG00000001362	ENSGALG00000008187
ENSGALG00000003221	ENSGALG00000001364	ENSGALG00000008239
ENSGALG00000003227	ENSGALG00000001370	ENSGALG00000008291
ENSGALG00000003238	ENSGALG00000001381	ENSGALG00000008320
ENSGALG00000003249+ENSGALG00000003289	ENSGALG00000001399	ENSGALG00000008382
ENSGALG00000003250	ENSGALG00000001403	ENSGALG00000008419
ENSGALG00000003256+ENSGALG00000032610+ENSGALG00000027429	ENSGALG00000001422	ENSGALG00000008421
ENSGALG00000003260	ENSGALG00000001424	ENSGALG00000008454
ENSGALG00000003267	ENSGALG00000001437	ENSGALG00000008477
ENSGALG00000003281	ENSGALG00000001442	ENSGALG00000008503
ENSGALG00000003288	ENSGALG00000001449	ENSGALG00000008530
ENSGALG00000003293+ENSGALG00000003302	ENSGALG00000001450	ENSGALG00000008539
ENSGALG00000003326	ENSGALG00000001452	ENSGALG00000008544
ENSGALG00000003333+ENSGALG00000003282	ENSGALG00000001459	ENSGALG00000008550
ENSGALG00000003337	ENSGALG00000001463	ENSGALG00000008586
ENSGALG00000003339	ENSGALG00000001465	ENSGALG00000008597
ENSGALG00000003344	ENSGALG00000001467	ENSGALG00000008603
ENSGALG00000003362	ENSGALG00000001485	ENSGALG00000008618
ENSGALG00000003369	ENSGALG00000001489	ENSGALG00000008620
ENSGALG00000003381	ENSGALG00000001496	ENSGALG00000008625
ENSGALG00000003391	ENSGALG00000001502	ENSGALG00000008675
ENSGALG00000003396	ENSGALG00000001506	ENSGALG00000008714
ENSGALG00000003428	ENSGALG00000001515	ENSGALG00000008858
ENSGALG00000003430	ENSGALG00000001529	ENSGALG00000008862
ENSGALG00000003473	ENSGALG00000001540	ENSGALG00000008934
ENSGALG00000003475	ENSGALG00000001542	ENSGALG00000009056
ENSGALG00000003476	ENSGALG00000001546	ENSGALG00000009073
ENSGALG00000003495	ENSGALG00000001551	ENSGALG00000009177
ENSGALG00000003518	ENSGALG00000001555	ENSGALG00000009179
ENSGALG00000003521	ENSGALG00000001557	ENSGALG00000009250
ENSGALG00000003532+ENSGALG00000027517	ENSGALG00000001559	ENSGALG00000009304
ENSGALG00000003558	ENSGALG00000001564	ENSGALG00000009312
ENSGALG00000003563	ENSGALG00000001572	ENSGALG00000009514
ENSGALG00000003570	ENSGALG00000001576	ENSGALG00000009532
ENSGALG00000003578	ENSGALG00000001580	ENSGALG00000009560
ENSGALG00000003580	ENSGALG00000001586	ENSGALG00000009566
ENSGALG00000003589	ENSGALG00000001587	ENSGALG00000009703
ENSGALG00000003601	ENSGALG00000001593	ENSGALG00000009752
ENSGALG00000003614	ENSGALG00000001595	ENSGALG00000009835
ENSGALG00000003634	ENSGALG00000001596	ENSGALG00000009838
ENSGALG00000003677	ENSGALG00000001597	ENSGALG00000009844
ENSGALG00000003688	ENSGALG00000001600	ENSGALG00000009856
ENSGALG00000003701	ENSGALG00000001602	ENSGALG00000009890
ENSGALG00000003712	ENSGALG00000001603	ENSGALG00000009971
ENSGALG00000003732	ENSGALG00000001607	ENSGALG00000009988
ENSGALG00000003733	ENSGALG00000001613	ENSGALG00000009992
ENSGALG00000003736	ENSGALG00000001615	ENSGALG00000010026
ENSGALG00000003750	ENSGALG00000001634	ENSGALG00000010060
ENSGALG00000003767	ENSGALG00000001647	ENSGALG00000010077
ENSGALG00000003793	ENSGALG00000001651	ENSGALG00000010084
ENSGALG00000003806	ENSGALG00000001654	ENSGALG00000010097
ENSGALG00000003815	ENSGALG00000001655	ENSGALG00000010103
ENSGALG00000003820	ENSGALG00000001658	ENSGALG00000010124
ENSGALG00000003824	ENSGALG00000001663	ENSGALG00000010133
ENSGALG00000003833	ENSGALG00000001664	ENSGALG00000010136
ENSGALG00000003855+ENSGALG00000044684	ENSGALG00000001677	ENSGALG00000010140
ENSGALG00000003861	ENSGALG00000001684	ENSGALG00000010167
ENSGALG00000003880	ENSGALG00000001688	ENSGALG00000010185
ENSGALG00000003906	ENSGALG00000001689	ENSGALG00000010197
ENSGALG00000003909	ENSGALG00000001700	ENSGALG00000010275
ENSGALG00000003913	ENSGALG00000001702	ENSGALG00000010304
ENSGALG00000003916	ENSGALG00000001708	ENSGALG00000010349
ENSGALG00000003923	ENSGALG00000001719	ENSGALG00000010351
ENSGALG00000003936	ENSGALG00000001731	ENSGALG00000010471
ENSGALG00000003937	ENSGALG00000001732	ENSGALG00000010576
ENSGALG00000003948	ENSGALG00000001733	ENSGALG00000010613
ENSGALG00000003950	ENSGALG00000001741	ENSGALG00000010675
ENSGALG00000003985	ENSGALG00000001744	ENSGALG00000010770
ENSGALG00000004004	ENSGALG00000001756	ENSGALG00000010926
ENSGALG00000004034	ENSGALG00000001758	ENSGALG00000011098
ENSGALG00000004037	ENSGALG00000001766	ENSGALG00000011174
ENSGALG00000004066	ENSGALG00000001770	ENSGALG00000011290
ENSGALG00000004083	ENSGALG00000001777	ENSGALG00000011325
ENSGALG00000004106	ENSGALG00000001791	ENSGALG00000011541
ENSGALG00000004115	ENSGALG00000001792	ENSGALG00000011620
ENSGALG00000004121	ENSGALG00000001800	ENSGALG00000011621
ENSGALG00000004123	ENSGALG00000001807	ENSGALG00000011659
ENSGALG00000004133	ENSGALG00000001809	ENSGALG00000011708
ENSGALG00000004143	ENSGALG00000001816	ENSGALG00000011762
ENSGALG00000004161	ENSGALG00000001827	ENSGALG00000011770
ENSGALG00000004166+ENSGALG00000004153	ENSGALG00000001843	ENSGALG00000011822
ENSGALG00000004174	ENSGALG00000001844	ENSGALG00000011917
ENSGALG00000004179	ENSGALG00000001847	ENSGALG00000011931
ENSGALG00000004200+ENSGALG00000004252	ENSGALG00000001849	ENSGALG00000011947
ENSGALG00000004222	ENSGALG00000001850	ENSGALG00000011967
ENSGALG00000004237	ENSGALG00000001860	ENSGALG00000011993
ENSGALG00000004270	ENSGALG00000001861	ENSGALG00000012034
ENSGALG00000004293	ENSGALG00000001870	ENSGALG00000012039
ENSGALG00000004302	ENSGALG00000001876	ENSGALG00000012131
ENSGALG00000004324	ENSGALG00000001880	ENSGALG00000012172
ENSGALG00000004325	ENSGALG00000001881	ENSGALG00000012245
ENSGALG00000004333	ENSGALG00000001885	ENSGALG00000012312
ENSGALG00000004342	ENSGALG00000001886	ENSGALG00000012412
ENSGALG00000004375	ENSGALG00000001895	ENSGALG00000012444
ENSGALG00000004390	ENSGALG00000001896	ENSGALG00000012529
ENSGALG00000004431	ENSGALG00000001898	ENSGALG00000012763
ENSGALG00000004442	ENSGALG00000001907	ENSGALG00000012769
ENSGALG00000004446	ENSGALG00000001913	ENSGALG00000012821
ENSGALG00000004500	ENSGALG00000001926	ENSGALG00000012834
ENSGALG00000004509	ENSGALG00000001939	ENSGALG00000013069
ENSGALG00000004521	ENSGALG00000001948	ENSGALG00000013189
ENSGALG00000004531	ENSGALG00000001949	ENSGALG00000013205
ENSGALG00000004555	ENSGALG00000001956	ENSGALG00000013383
ENSGALG00000004571	ENSGALG00000001957	ENSGALG00000013621
ENSGALG00000004581	ENSGALG00000001964	ENSGALG00000013883
ENSGALG00000004582	ENSGALG00000001979	ENSGALG00000014432
ENSGALG00000004588	ENSGALG00000001989	ENSGALG00000014463
ENSGALG00000004604	ENSGALG00000001995	ENSGALG00000014526
ENSGALG00000004612	ENSGALG00000001998	ENSGALG00000014568
ENSGALG00000004620	ENSGALG00000002002	ENSGALG00000014645
ENSGALG00000004628	ENSGALG00000002003	ENSGALG00000014800
ENSGALG00000004640	ENSGALG00000002009	ENSGALG00000014854
ENSGALG00000004646	ENSGALG00000002021	ENSGALG00000014860
ENSGALG00000004663	ENSGALG00000002023	ENSGALG00000014899
ENSGALG00000004667	ENSGALG00000002033	ENSGALG00000014915
ENSGALG00000004693	ENSGALG00000002040	ENSGALG00000014977
ENSGALG00000004705	ENSGALG00000002045	ENSGALG00000014978
ENSGALG00000004725	ENSGALG00000002046	ENSGALG00000015082
ENSGALG00000004763	ENSGALG00000002055	ENSGALG00000015195
ENSGALG00000004769	ENSGALG00000002057	ENSGALG00000015326
ENSGALG00000004796	ENSGALG00000002064	ENSGALG00000015355
ENSGALG00000004801	ENSGALG00000002076	ENSGALG00000015438
ENSGALG00000004813	ENSGALG00000002089	ENSGALG00000015616
ENSGALG00000004817+ENSGALG00000027245	ENSGALG00000002091	ENSGALG00000015705
ENSGALG00000004818	ENSGALG00000002095	ENSGALG00000015708
ENSGALG00000004831	ENSGALG00000002099	ENSGALG00000015751
ENSGALG00000004852	ENSGALG00000002110	ENSGALG00000015844
ENSGALG00000004856	ENSGALG00000002111	ENSGALG00000015916
ENSGALG00000004871	ENSGALG00000002114	ENSGALG00000016198
ENSGALG00000004874	ENSGALG00000002117	ENSGALG00000016232
ENSGALG00000004875	ENSGALG00000002123	ENSGALG00000016284
ENSGALG00000004889	ENSGALG00000002124	ENSGALG00000016389
ENSGALG00000004897	ENSGALG00000002136	ENSGALG00000016410
ENSGALG00000004908	ENSGALG00000002139	ENSGALG00000016419
ENSGALG00000004956	ENSGALG00000002141	ENSGALG00000016427
ENSGALG00000004965	ENSGALG00000002142	ENSGALG00000016501
ENSGALG00000004971	ENSGALG00000002143	ENSGALG00000016567
ENSGALG00000005002	ENSGALG00000002157	ENSGALG00000016630
ENSGALG00000005006	ENSGALG00000002158	ENSGALG00000016719
ENSGALG00000005028	ENSGALG00000002165	ENSGALG00000016731
ENSGALG00000005043	ENSGALG00000002167	ENSGALG00000016764
ENSGALG00000005054	ENSGALG00000002169	ENSGALG00000016769
ENSGALG00000005070	ENSGALG00000002172	ENSGALG00000016808
ENSGALG00000005079	ENSGALG00000002179	ENSGALG00000017077
ENSGALG00000005084	ENSGALG00000002180	ENSGALG00000017129
ENSGALG00000005105	ENSGALG00000002184	ENSGALG00000017153
ENSGALG00000005107	ENSGALG00000002186	ENSGALG00000017159
ENSGALG00000005108	ENSGALG00000002187	ENSGALG00000017186
ENSGALG00000005139	ENSGALG00000002194	ENSGALG00000017207
ENSGALG00000005147	ENSGALG00000002197	ENSGALG00000017262
ENSGALG00000005171	ENSGALG00000002205	ENSGALG00000017330
ENSGALG00000005181	ENSGALG00000002207	ENSGALG00000017493
ENSGALG00000005198	ENSGALG00000002210	ENSGALG00000017706
ENSGALG00000005206	ENSGALG00000002227	ENSGALG00000020164
ENSGALG00000005215	ENSGALG00000002240	ENSGALG00000021679
ENSGALG00000005223	ENSGALG00000002249	ENSGALG00000021692
ENSGALG00000005236	ENSGALG00000002266	ENSGALG00000023191
ENSGALG00000005237	ENSGALG00000002267	ENSGALG00000023294
ENSGALG00000005243	ENSGALG00000002276	ENSGALG00000023703
ENSGALG00000005280	ENSGALG00000002277	ENSGALG00000024112
ENSGALG00000005309	ENSGALG00000002280	ENSGALG00000024172
ENSGALG00000005326	ENSGALG00000002282	ENSGALG00000025810
ENSGALG00000005337+ENSGALG00000018874	ENSGALG00000002284	ENSGALG00000025842
ENSGALG00000005353	ENSGALG00000002286	ENSGALG00000025999
ENSGALG00000005363	ENSGALG00000002301	ENSGALG00000026077
ENSGALG00000005393	ENSGALG00000002305	ENSGALG00000026380
ENSGALG00000005395	ENSGALG00000002310	ENSGALG00000026421
ENSGALG00000005398	ENSGALG00000002313	ENSGALG00000026428
ENSGALG00000005464	ENSGALG00000002315	ENSGALG00000026490
ENSGALG00000005465	ENSGALG00000002327	ENSGALG00000026809
ENSGALG00000005490	ENSGALG00000002335	ENSGALG00000026862
ENSGALG00000005505	ENSGALG00000002347	ENSGALG00000026978
ENSGALG00000005525	ENSGALG00000002355	ENSGALG00000026983
ENSGALG00000005535	ENSGALG00000002356	ENSGALG00000027035
ENSGALG00000005550	ENSGALG00000002362	ENSGALG00000027534
ENSGALG00000005553	ENSGALG00000002364	ENSGALG00000027630
ENSGALG00000005558	ENSGALG00000002388	ENSGALG00000028517
ENSGALG00000005584	ENSGALG00000002403	ENSGALG00000028567
ENSGALG00000005587	ENSGALG00000002414	ENSGALG00000028683
ENSGALG00000005617	ENSGALG00000002420	ENSGALG00000028880
ENSGALG00000005637	ENSGALG00000002433	ENSGALG00000028928
ENSGALG00000005646	ENSGALG00000002445	ENSGALG00000028998
ENSGALG00000005648	ENSGALG00000002451	ENSGALG00000029152
ENSGALG00000005659	ENSGALG00000002453
ENSGALG00000005660	ENSGALG00000002462
ENSGALG00000005678	ENSGALG00000002478
ENSGALG00000005694	ENSGALG00000002485
ENSGALG00000005695	ENSGALG00000002487
ENSGALG00000005699	ENSGALG00000002489
ENSGALG00000005704	ENSGALG00000002490
ENSGALG00000005722	ENSGALG00000002495
ENSGALG00000005749	ENSGALG00000002499
ENSGALG00000005769	ENSGALG00000002500
ENSGALG00000005782	ENSGALG00000002504
ENSGALG00000005788	ENSGALG00000002510
ENSGALG00000005789	ENSGALG00000002515
ENSGALG00000005802	ENSGALG00000002521
ENSGALG00000005834	ENSGALG00000002522
ENSGALG00000005846	ENSGALG00000002524
ENSGALG00000005848	ENSGALG00000002526
ENSGALG00000005860	ENSGALG00000002527
ENSGALG00000005902	ENSGALG00000002538
ENSGALG00000005907	ENSGALG00000002555
ENSGALG00000005914	ENSGALG00000002561
ENSGALG00000005922	ENSGALG00000002563
ENSGALG00000005931	ENSGALG00000002569
ENSGALG00000005961	ENSGALG00000002577
ENSGALG00000005966	ENSGALG00000002581
ENSGALG00000005982	ENSGALG00000002591
ENSGALG00000006001	ENSGALG00000002595
ENSGALG00000006022	ENSGALG00000002597
ENSGALG00000006035	ENSGALG00000002599
ENSGALG00000006037	ENSGALG00000002605
ENSGALG00000006040	ENSGALG00000002606
ENSGALG00000006073+ENSGALG00000035918	ENSGALG00000002615
ENSGALG00000006080	ENSGALG00000002621
ENSGALG00000006096	ENSGALG00000002622
ENSGALG00000006109	ENSGALG00000002629
ENSGALG00000006110	ENSGALG00000002632
ENSGALG00000006121	ENSGALG00000002644
ENSGALG00000006122+ENSGALG00000006140+ENSGALG00000006156	ENSGALG00000002646
ENSGALG00000006141	ENSGALG00000002648
ENSGALG00000006158	ENSGALG00000002649
ENSGALG00000006161	ENSGALG00000002655
ENSGALG00000006179	ENSGALG00000002656
ENSGALG00000006182	ENSGALG00000002664
ENSGALG00000006197	ENSGALG00000002665
ENSGALG00000006198	ENSGALG00000002673
ENSGALG00000006205	ENSGALG00000002681
ENSGALG00000006219	ENSGALG00000002690
ENSGALG00000006225	ENSGALG00000002693
ENSGALG00000006233	ENSGALG00000002696
ENSGALG00000006284	ENSGALG00000002701
ENSGALG00000006294	ENSGALG00000002703
ENSGALG00000006300	ENSGALG00000002704
ENSGALG00000006305	ENSGALG00000002706
ENSGALG00000006312	ENSGALG00000002710
ENSGALG00000006326	ENSGALG00000002716
ENSGALG00000006332	ENSGALG00000002722
ENSGALG00000006334	ENSGALG00000002725
ENSGALG00000006357	ENSGALG00000002726
ENSGALG00000006379	ENSGALG00000002734
ENSGALG00000006382	ENSGALG00000002735
ENSGALG00000006390	ENSGALG00000002742
ENSGALG00000006404	ENSGALG00000002744
ENSGALG00000006417	ENSGALG00000002745
ENSGALG00000006423+ENSGALG00000006418	ENSGALG00000002747
ENSGALG00000006428	ENSGALG00000002750
ENSGALG00000006439	ENSGALG00000002756
ENSGALG00000006441	ENSGALG00000002759
ENSGALG00000006455	ENSGALG00000002762
ENSGALG00000006457	ENSGALG00000002764
ENSGALG00000006462	ENSGALG00000002765
ENSGALG00000006474	ENSGALG00000002771
ENSGALG00000006482	ENSGALG00000002773
ENSGALG00000006512	ENSGALG00000002779
ENSGALG00000006520	ENSGALG00000002783
ENSGALG00000006531	ENSGALG00000002784
ENSGALG00000006543	ENSGALG00000002813
ENSGALG00000006561	ENSGALG00000002818
ENSGALG00000006594	ENSGALG00000002820
ENSGALG00000006646	ENSGALG00000002829
ENSGALG00000006655	ENSGALG00000002831
ENSGALG00000006677	ENSGALG00000002832
ENSGALG00000006691	ENSGALG00000002837
ENSGALG00000006703	ENSGALG00000002839
ENSGALG00000006731	ENSGALG00000002846
ENSGALG00000006757	ENSGALG00000002847
ENSGALG00000006760	ENSGALG00000002849
ENSGALG00000006771	ENSGALG00000002852
ENSGALG00000006783	ENSGALG00000002853
ENSGALG00000006794	ENSGALG00000002868
ENSGALG00000006799	ENSGALG00000002872
ENSGALG00000006817	ENSGALG00000002877
ENSGALG00000006829	ENSGALG00000002880
ENSGALG00000006841	ENSGALG00000002881
ENSGALG00000006843	ENSGALG00000002886
ENSGALG00000006876	ENSGALG00000002889
ENSGALG00000006910	ENSGALG00000002897
ENSGALG00000006947	ENSGALG00000002904
ENSGALG00000006950	ENSGALG00000002908
ENSGALG00000006976	ENSGALG00000002909
ENSGALG00000007008	ENSGALG00000002913
ENSGALG00000007058	ENSGALG00000002922
ENSGALG00000007072	ENSGALG00000002925
ENSGALG00000007093+ENSGALG00000037018	ENSGALG00000002931
ENSGALG00000007095	ENSGALG00000002932
ENSGALG00000007097	ENSGALG00000002954
ENSGALG00000007114	ENSGALG00000002960
ENSGALG00000007125	ENSGALG00000002971
ENSGALG00000007127	ENSGALG00000002984
ENSGALG00000007130	ENSGALG00000002986
ENSGALG00000007145	ENSGALG00000002988
ENSGALG00000007162	ENSGALG00000002990
ENSGALG00000007178	ENSGALG00000003000
ENSGALG00000007181	ENSGALG00000003021
ENSGALG00000007185	ENSGALG00000003026
ENSGALG00000007191	ENSGALG00000003033
ENSGALG00000007205	ENSGALG00000003039
ENSGALG00000007224	ENSGALG00000003045
ENSGALG00000007251+ENSGALG00000007237+ENSGALG00000007286	ENSGALG00000003046
ENSGALG00000007253	ENSGALG00000003047
ENSGALG00000007262	ENSGALG00000003053
ENSGALG00000007267	ENSGALG00000003064
ENSGALG00000007269	ENSGALG00000003067
ENSGALG00000007299	ENSGALG00000003071
ENSGALG00000007300	ENSGALG00000003084
ENSGALG00000007307	ENSGALG00000003103
ENSGALG00000007308	ENSGALG00000003122
ENSGALG00000007315	ENSGALG00000003129
ENSGALG00000007326	ENSGALG00000003131
ENSGALG00000007330	ENSGALG00000003144
ENSGALG00000007332	ENSGALG00000003149
ENSGALG00000007334	ENSGALG00000003150
ENSGALG00000007353	ENSGALG00000003153
ENSGALG00000007357	ENSGALG00000003155
ENSGALG00000007382	ENSGALG00000003157
ENSGALG00000007443	ENSGALG00000003160
ENSGALG00000007465	ENSGALG00000003164
ENSGALG00000007470	ENSGALG00000003170
ENSGALG00000007473+ENSGALG00000026188	ENSGALG00000003172
ENSGALG00000007481	ENSGALG00000003180
ENSGALG00000007484	ENSGALG00000003181
ENSGALG00000007485	ENSGALG00000003189
ENSGALG00000007493	ENSGALG00000003193
ENSGALG00000007494	ENSGALG00000003197
ENSGALG00000007510	ENSGALG00000003205
ENSGALG00000007522	ENSGALG00000003206
ENSGALG00000007528	ENSGALG00000003210
ENSGALG00000007531	ENSGALG00000003212
ENSGALG00000007541	ENSGALG00000003213
ENSGALG00000007559	ENSGALG00000003215
ENSGALG00000007610	ENSGALG00000003227
ENSGALG00000007623	ENSGALG00000003231
ENSGALG00000007642	ENSGALG00000003235
ENSGALG00000007643	ENSGALG00000003239
ENSGALG00000007651	ENSGALG00000003241
ENSGALG00000007652	ENSGALG00000003245
ENSGALG00000007653	ENSGALG00000003250
ENSGALG00000007664	ENSGALG00000003254
ENSGALG00000007683	ENSGALG00000003259
ENSGALG00000007687	ENSGALG00000003260
ENSGALG00000007695+ENSGALG00000007711	ENSGALG00000003265
ENSGALG00000007697	ENSGALG00000003268
ENSGALG00000007700	ENSGALG00000003277
ENSGALG00000007716+ENSGALG00000040030+ENSGALG00000007659	ENSGALG00000003281
ENSGALG00000007757	ENSGALG00000003289
ENSGALG00000007762	ENSGALG00000003290
ENSGALG00000007767+ENSGALG00000023866	ENSGALG00000003295
ENSGALG00000007779	ENSGALG00000003299
ENSGALG00000007788	ENSGALG00000003303
ENSGALG00000007832	ENSGALG00000003313
ENSGALG00000007839	ENSGALG00000003321
ENSGALG00000007863	ENSGALG00000003322
ENSGALG00000007877	ENSGALG00000003331
ENSGALG00000007904	ENSGALG00000003337
ENSGALG00000007905	ENSGALG00000003339
ENSGALG00000007914	ENSGALG00000003348
ENSGALG00000007919	ENSGALG00000003355
ENSGALG00000007926	ENSGALG00000003356
ENSGALG00000007931	ENSGALG00000003357
ENSGALG00000007936	ENSGALG00000003374
ENSGALG00000007937	ENSGALG00000003381
ENSGALG00000007970	ENSGALG00000003385
ENSGALG00000007971	ENSGALG00000003396
ENSGALG00000007992	ENSGALG00000003400
ENSGALG00000007994	ENSGALG00000003422
ENSGALG00000008018	ENSGALG00000003424
ENSGALG00000008038	ENSGALG00000003427
ENSGALG00000008051	ENSGALG00000003445
ENSGALG00000008056	ENSGALG00000003467
ENSGALG00000008094	ENSGALG00000003472
ENSGALG00000008108	ENSGALG00000003473
ENSGALG00000008141	ENSGALG00000003479
ENSGALG00000008163	ENSGALG00000003488
ENSGALG00000008172	ENSGALG00000003492
ENSGALG00000008174	ENSGALG00000003496
ENSGALG00000008175	ENSGALG00000003533
ENSGALG00000008179	ENSGALG00000003536
ENSGALG00000008187	ENSGALG00000003549
ENSGALG00000008193	ENSGALG00000003558
ENSGALG00000008229	ENSGALG00000003563
ENSGALG00000008233	ENSGALG00000003566
ENSGALG00000008234	ENSGALG00000003572
ENSGALG00000008236	ENSGALG00000003575
ENSGALG00000008239	ENSGALG00000003579
ENSGALG00000008241	ENSGALG00000003589
ENSGALG00000008247	ENSGALG00000003601
ENSGALG00000008254	ENSGALG00000003605
ENSGALG00000008256	ENSGALG00000003614
ENSGALG00000008266	ENSGALG00000003618
ENSGALG00000008291	ENSGALG00000003625
ENSGALG00000008317	ENSGALG00000003627
ENSGALG00000008320	ENSGALG00000003630
ENSGALG00000008321+ENSGALG00000008369	ENSGALG00000003634
ENSGALG00000008348	ENSGALG00000003636
ENSGALG00000008372	ENSGALG00000003641
ENSGALG00000008376	ENSGALG00000003657
ENSGALG00000008382	ENSGALG00000003658
ENSGALG00000008409	ENSGALG00000003661
ENSGALG00000008414	ENSGALG00000003665
ENSGALG00000008419	ENSGALG00000003668
ENSGALG00000008421	ENSGALG00000003669
ENSGALG00000008429	ENSGALG00000003682
ENSGALG00000008432	ENSGALG00000003687
ENSGALG00000008435	ENSGALG00000003688
ENSGALG00000008444	ENSGALG00000003689
ENSGALG00000008454	ENSGALG00000003700
ENSGALG00000008477	ENSGALG00000003703
ENSGALG00000008500	ENSGALG00000003713
ENSGALG00000008503	ENSGALG00000003714
ENSGALG00000008507	ENSGALG00000003717
ENSGALG00000008508	ENSGALG00000003719
ENSGALG00000008518	ENSGALG00000003732
ENSGALG00000008520+ENSGALG00000029795	ENSGALG00000003741
ENSGALG00000008530	ENSGALG00000003743
ENSGALG00000008539	ENSGALG00000003748
ENSGALG00000008544	ENSGALG00000003753
ENSGALG00000008550	ENSGALG00000003755
ENSGALG00000008561	ENSGALG00000003771
ENSGALG00000008572	ENSGALG00000003772
ENSGALG00000008574	ENSGALG00000003774
ENSGALG00000008585	ENSGALG00000003775
ENSGALG00000008586	ENSGALG00000003776
ENSGALG00000008597	ENSGALG00000003788
ENSGALG00000008603	ENSGALG00000003793
ENSGALG00000008606	ENSGALG00000003812
ENSGALG00000008618	ENSGALG00000003814
ENSGALG00000008620	ENSGALG00000003818
ENSGALG00000008625	ENSGALG00000003838
ENSGALG00000008675	ENSGALG00000003852
ENSGALG00000008676	ENSGALG00000003878
ENSGALG00000008684	ENSGALG00000003879
ENSGALG00000008691	ENSGALG00000003882
ENSGALG00000008703	ENSGALG00000003883
ENSGALG00000008714	ENSGALG00000003887
ENSGALG00000008736	ENSGALG00000003893
ENSGALG00000008785	ENSGALG00000003895
ENSGALG00000008793	ENSGALG00000003909
ENSGALG00000008797	ENSGALG00000003910
ENSGALG00000008813	ENSGALG00000003924
ENSGALG00000008836	ENSGALG00000003930
ENSGALG00000008855	ENSGALG00000003932
ENSGALG00000008858	ENSGALG00000003934
ENSGALG00000008862	ENSGALG00000003947
ENSGALG00000008864	ENSGALG00000003955
ENSGALG00000008880	ENSGALG00000003965
ENSGALG00000008907	ENSGALG00000003966
ENSGALG00000008934	ENSGALG00000003969
ENSGALG00000008957	ENSGALG00000003970
ENSGALG00000008962	ENSGALG00000003971
ENSGALG00000008963	ENSGALG00000003973
ENSGALG00000009015	ENSGALG00000003986
ENSGALG00000009020	ENSGALG00000003987
ENSGALG00000009021	ENSGALG00000003991
ENSGALG00000009036	ENSGALG00000003993
ENSGALG00000009056	ENSGALG00000004001
ENSGALG00000009073	ENSGALG00000004003
ENSGALG00000009086	ENSGALG00000004017
ENSGALG00000009107	ENSGALG00000004023
ENSGALG00000009130	ENSGALG00000004025
ENSGALG00000009147	ENSGALG00000004032
ENSGALG00000009177	ENSGALG00000004034
ENSGALG00000009179	ENSGALG00000004035
ENSGALG00000009228	ENSGALG00000004039
ENSGALG00000009236	ENSGALG00000004040
ENSGALG00000009250	ENSGALG00000004047
ENSGALG00000009257	ENSGALG00000004048
ENSGALG00000009288	ENSGALG00000004055
ENSGALG00000009300	ENSGALG00000004057
ENSGALG00000009304	ENSGALG00000004071
ENSGALG00000009312	ENSGALG00000004082
ENSGALG00000009322	ENSGALG00000004083
ENSGALG00000009330	ENSGALG00000004085
ENSGALG00000009332	ENSGALG00000004098
ENSGALG00000009364	ENSGALG00000004106
ENSGALG00000009365	ENSGALG00000004108
ENSGALG00000009373	ENSGALG00000004112
ENSGALG00000009400	ENSGALG00000004142
ENSGALG00000009410	ENSGALG00000004146
ENSGALG00000009421	ENSGALG00000004152
ENSGALG00000009476+ENSGALG00000025191	ENSGALG00000004161
ENSGALG00000009495	ENSGALG00000004162
ENSGALG00000009514	ENSGALG00000004176
ENSGALG00000009519	ENSGALG00000004181
ENSGALG00000009532	ENSGALG00000004183
ENSGALG00000009533	ENSGALG00000004184
ENSGALG00000009538	ENSGALG00000004186
ENSGALG00000009560	ENSGALG00000004192
ENSGALG00000009565	ENSGALG00000004198
ENSGALG00000009566	ENSGALG00000004203
ENSGALG00000009570	ENSGALG00000004205
ENSGALG00000009598	ENSGALG00000004213
ENSGALG00000009611	ENSGALG00000004216
ENSGALG00000009621+ENSGALG00000027736	ENSGALG00000004237
ENSGALG00000009626	ENSGALG00000004244
ENSGALG00000009641	ENSGALG00000004245
ENSGALG00000009655	ENSGALG00000004255
ENSGALG00000009681	ENSGALG00000004256
ENSGALG00000009703	ENSGALG00000004259
ENSGALG00000009704	ENSGALG00000004263
ENSGALG00000009733	ENSGALG00000004268
ENSGALG00000009740	ENSGALG00000004272
ENSGALG00000009748	ENSGALG00000004294
ENSGALG00000009752	ENSGALG00000004300
ENSGALG00000009828	ENSGALG00000004304
ENSGALG00000009835	ENSGALG00000004310
ENSGALG00000009838	ENSGALG00000004319
ENSGALG00000009840	ENSGALG00000004321
ENSGALG00000009844	ENSGALG00000004323
ENSGALG00000009856	ENSGALG00000004329
ENSGALG00000009890	ENSGALG00000004339
ENSGALG00000009898	ENSGALG00000004343
ENSGALG00000009927	ENSGALG00000004345
ENSGALG00000009934	ENSGALG00000004350
ENSGALG00000009971	ENSGALG00000004352
ENSGALG00000009988	ENSGALG00000004367
ENSGALG00000009992	ENSGALG00000004368
ENSGALG00000010013	ENSGALG00000004373
ENSGALG00000010023	ENSGALG00000004376
ENSGALG00000010025	ENSGALG00000004377
ENSGALG00000010026	ENSGALG00000004383
ENSGALG00000010042	ENSGALG00000004384
ENSGALG00000010043	ENSGALG00000004390
ENSGALG00000010052	ENSGALG00000004394
ENSGALG00000010053	ENSGALG00000004396
ENSGALG00000010060	ENSGALG00000004397
ENSGALG00000010073	ENSGALG00000004400
ENSGALG00000010077	ENSGALG00000004410
ENSGALG00000010084	ENSGALG00000004416
ENSGALG00000010094+ENSGALG00000010083	ENSGALG00000004418
ENSGALG00000010097	ENSGALG00000004425
ENSGALG00000010103	ENSGALG00000004429
ENSGALG00000010124	ENSGALG00000004431
ENSGALG00000010127	ENSGALG00000004437
ENSGALG00000010129+ENSGALG00000028978	ENSGALG00000004438
ENSGALG00000010133	ENSGALG00000004442
ENSGALG00000010136	ENSGALG00000004446
ENSGALG00000010140	ENSGALG00000004468
ENSGALG00000010150	ENSGALG00000004469
ENSGALG00000010154	ENSGALG00000004476
ENSGALG00000010167	ENSGALG00000004485
ENSGALG00000010175	ENSGALG00000004491
ENSGALG00000010185	ENSGALG00000004495
ENSGALG00000010186	ENSGALG00000004496
ENSGALG00000010195	ENSGALG00000004498
ENSGALG00000010197	ENSGALG00000004505
ENSGALG00000010202	ENSGALG00000004509
ENSGALG00000010229	ENSGALG00000004518
ENSGALG00000010243	ENSGALG00000004521
ENSGALG00000010244	ENSGALG00000004522
ENSGALG00000010275	ENSGALG00000004523
ENSGALG00000010284	ENSGALG00000004526
ENSGALG00000010285	ENSGALG00000004532
ENSGALG00000010301	ENSGALG00000004533
ENSGALG00000010302	ENSGALG00000004534
ENSGALG00000010304	ENSGALG00000004542
ENSGALG00000010324	ENSGALG00000004545
ENSGALG00000010335	ENSGALG00000004559
ENSGALG00000010341	ENSGALG00000004564
ENSGALG00000010346	ENSGALG00000004569
ENSGALG00000010349	ENSGALG00000004570
ENSGALG00000010351	ENSGALG00000004573
ENSGALG00000010356	ENSGALG00000004581
ENSGALG00000010363	ENSGALG00000004582
ENSGALG00000010410	ENSGALG00000004587
ENSGALG00000010435	ENSGALG00000004588
ENSGALG00000010471	ENSGALG00000004590
ENSGALG00000010493	ENSGALG00000004599
ENSGALG00000010501	ENSGALG00000004604
ENSGALG00000010541	ENSGALG00000004620
ENSGALG00000010542	ENSGALG00000004622
ENSGALG00000010543	ENSGALG00000004623
ENSGALG00000010567	ENSGALG00000004624
ENSGALG00000010576	ENSGALG00000004626
ENSGALG00000010613	ENSGALG00000004627
ENSGALG00000010623+ENSGALG00000010629	ENSGALG00000004629
ENSGALG00000010652	ENSGALG00000004637
ENSGALG00000010671	ENSGALG00000004639
ENSGALG00000010675	ENSGALG00000004644
ENSGALG00000010681	ENSGALG00000004655
ENSGALG00000010702	ENSGALG00000004662
ENSGALG00000010748	ENSGALG00000004663
ENSGALG00000010770	ENSGALG00000004667
ENSGALG00000010783	ENSGALG00000004670
ENSGALG00000010798	ENSGALG00000004691
ENSGALG00000010811	ENSGALG00000004698
ENSGALG00000010818	ENSGALG00000004705
ENSGALG00000010835	ENSGALG00000004706
ENSGALG00000010855	ENSGALG00000004709
ENSGALG00000010858	ENSGALG00000004710
ENSGALG00000010926	ENSGALG00000004716
ENSGALG00000010934	ENSGALG00000004727
ENSGALG00000010942+ENSGALG00000010938	ENSGALG00000004733
ENSGALG00000010960	ENSGALG00000004736
ENSGALG00000010973	ENSGALG00000004740
ENSGALG00000011015	ENSGALG00000004741
ENSGALG00000011016	ENSGALG00000004754
ENSGALG00000011091	ENSGALG00000004779
ENSGALG00000011098	ENSGALG00000004783
ENSGALG00000011128	ENSGALG00000004790
ENSGALG00000011131	ENSGALG00000004806
ENSGALG00000011149	ENSGALG00000004818
ENSGALG00000011162	ENSGALG00000004825
ENSGALG00000011163+ENSGALG00000011169	ENSGALG00000004831
ENSGALG00000011174	ENSGALG00000004832
ENSGALG00000011178	ENSGALG00000004837
ENSGALG00000011207	ENSGALG00000004841
ENSGALG00000011221	ENSGALG00000004844
ENSGALG00000011272	ENSGALG00000004845
ENSGALG00000011290	ENSGALG00000004848
ENSGALG00000011304	ENSGALG00000004851
ENSGALG00000011325	ENSGALG00000004852
ENSGALG00000011329	ENSGALG00000004853
ENSGALG00000011330	ENSGALG00000004871
ENSGALG00000011331	ENSGALG00000004874
ENSGALG00000011387	ENSGALG00000004878
ENSGALG00000011394	ENSGALG00000004902
ENSGALG00000011402	ENSGALG00000004907
ENSGALG00000011403	ENSGALG00000004909
ENSGALG00000011452	ENSGALG00000004919
ENSGALG00000011464	ENSGALG00000004926
ENSGALG00000011465	ENSGALG00000004927
ENSGALG00000011491	ENSGALG00000004931
ENSGALG00000011492	ENSGALG00000004934
ENSGALG00000011494	ENSGALG00000004940
ENSGALG00000011497	ENSGALG00000004947
ENSGALG00000011499	ENSGALG00000004952
ENSGALG00000011511	ENSGALG00000004953
ENSGALG00000011515	ENSGALG00000004958
ENSGALG00000011533	ENSGALG00000004960
ENSGALG00000011541	ENSGALG00000004963
ENSGALG00000011620	ENSGALG00000004971
ENSGALG00000011621	ENSGALG00000004978
ENSGALG00000011630	ENSGALG00000004984
ENSGALG00000011651+ENSGALG00000011662	ENSGALG00000005001
ENSGALG00000011659	ENSGALG00000005002
ENSGALG00000011661	ENSGALG00000005006
ENSGALG00000011682	ENSGALG00000005010
ENSGALG00000011685	ENSGALG00000005021
ENSGALG00000011708	ENSGALG00000005024
ENSGALG00000011745	ENSGALG00000005031
ENSGALG00000011762	ENSGALG00000005042
ENSGALG00000011770	ENSGALG00000005045
ENSGALG00000011797	ENSGALG00000005046
ENSGALG00000011822	ENSGALG00000005051
ENSGALG00000011840	ENSGALG00000005054
ENSGALG00000011881	ENSGALG00000005063
ENSGALG00000011884	ENSGALG00000005066
ENSGALG00000011894	ENSGALG00000005070
ENSGALG00000011900	ENSGALG00000005074
ENSGALG00000011910	ENSGALG00000005079
ENSGALG00000011917	ENSGALG00000005090
ENSGALG00000011931	ENSGALG00000005103
ENSGALG00000011932	ENSGALG00000005105
ENSGALG00000011947	ENSGALG00000005107
ENSGALG00000011950	ENSGALG00000005124
ENSGALG00000011966	ENSGALG00000005127
ENSGALG00000011967	ENSGALG00000005132
ENSGALG00000011992	ENSGALG00000005138
ENSGALG00000011993	ENSGALG00000005146
ENSGALG00000012013	ENSGALG00000005149
ENSGALG00000012017	ENSGALG00000005150
ENSGALG00000012034	ENSGALG00000005157
ENSGALG00000012039	ENSGALG00000005158
ENSGALG00000012052	ENSGALG00000005163
ENSGALG00000012075	ENSGALG00000005175
ENSGALG00000012128	ENSGALG00000005182
ENSGALG00000012131	ENSGALG00000005190
ENSGALG00000012172	ENSGALG00000005200
ENSGALG00000012186	ENSGALG00000005230
ENSGALG00000012232+ENSGALG00000012237	ENSGALG00000005239
ENSGALG00000012245	ENSGALG00000005256
ENSGALG00000012304	ENSGALG00000005258
ENSGALG00000012308	ENSGALG00000005268
ENSGALG00000012311	ENSGALG00000005279
ENSGALG00000012312	ENSGALG00000005282
ENSGALG00000012348	ENSGALG00000005308
ENSGALG00000012355	ENSGALG00000005322
ENSGALG00000012365	ENSGALG00000005323
ENSGALG00000012387	ENSGALG00000005326
ENSGALG00000012404	ENSGALG00000005329
ENSGALG00000012408	ENSGALG00000005345
ENSGALG00000012412	ENSGALG00000005347
ENSGALG00000012444	ENSGALG00000005348
ENSGALG00000012448	ENSGALG00000005352
ENSGALG00000012526	ENSGALG00000005353
ENSGALG00000012529	ENSGALG00000005354
ENSGALG00000012546	ENSGALG00000005367
ENSGALG00000012585	ENSGALG00000005383
ENSGALG00000012591	ENSGALG00000005390
ENSGALG00000012610	ENSGALG00000005391
ENSGALG00000012620	ENSGALG00000005396
ENSGALG00000012655	ENSGALG00000005401
ENSGALG00000012720	ENSGALG00000005407
ENSGALG00000012759	ENSGALG00000005410
ENSGALG00000012763	ENSGALG00000005415
ENSGALG00000012769	ENSGALG00000005417
ENSGALG00000012784	ENSGALG00000005418
ENSGALG00000012795	ENSGALG00000005422
ENSGALG00000012798	ENSGALG00000005423
ENSGALG00000012809	ENSGALG00000005426
ENSGALG00000012821	ENSGALG00000005448
ENSGALG00000012834	ENSGALG00000005453
ENSGALG00000012885	ENSGALG00000005464
ENSGALG00000012915	ENSGALG00000005465
ENSGALG00000012919	ENSGALG00000005468
ENSGALG00000012974	ENSGALG00000005475
ENSGALG00000013036	ENSGALG00000005483
ENSGALG00000013061	ENSGALG00000005487
ENSGALG00000013069	ENSGALG00000005489
ENSGALG00000013092	ENSGALG00000005490
ENSGALG00000013098	ENSGALG00000005493
ENSGALG00000013135	ENSGALG00000005500
ENSGALG00000013157	ENSGALG00000005504
ENSGALG00000013165	ENSGALG00000005507
ENSGALG00000013167	ENSGALG00000005508
ENSGALG00000013189	ENSGALG00000005527
ENSGALG00000013205	ENSGALG00000005530
ENSGALG00000013229	ENSGALG00000005533
ENSGALG00000013244	ENSGALG00000005535
ENSGALG00000013297	ENSGALG00000005538
ENSGALG00000013352	ENSGALG00000005550
ENSGALG00000013383	ENSGALG00000005558
ENSGALG00000013397	ENSGALG00000005559
ENSGALG00000013410	ENSGALG00000005576
ENSGALG00000013493	ENSGALG00000005580
ENSGALG00000013510	ENSGALG00000005587
ENSGALG00000013537	ENSGALG00000005600
ENSGALG00000013621	ENSGALG00000005612
ENSGALG00000013649	ENSGALG00000005614
ENSGALG00000013674	ENSGALG00000005615
ENSGALG00000013726	ENSGALG00000005617
ENSGALG00000013728	ENSGALG00000005628
ENSGALG00000013742	ENSGALG00000005637
ENSGALG00000013804	ENSGALG00000005642
ENSGALG00000013821	ENSGALG00000005645
ENSGALG00000013848	ENSGALG00000005646
ENSGALG00000013872	ENSGALG00000005647
ENSGALG00000013878	ENSGALG00000005651
ENSGALG00000013883	ENSGALG00000005652
ENSGALG00000013889	ENSGALG00000005658
ENSGALG00000013892+ENSGALG00000013900	ENSGALG00000005659
ENSGALG00000013899	ENSGALG00000005660
ENSGALG00000013907	ENSGALG00000005666
ENSGALG00000013929	ENSGALG00000005670
ENSGALG00000013969+ENSGALG00000013962	ENSGALG00000005674
ENSGALG00000014054	ENSGALG00000005675
ENSGALG00000014122	ENSGALG00000005676
ENSGALG00000014155	ENSGALG00000005678
ENSGALG00000014159+ENSGALG00000014140	ENSGALG00000005679
ENSGALG00000014176	ENSGALG00000005685
ENSGALG00000014222	ENSGALG00000005704
ENSGALG00000014290	ENSGALG00000005707
ENSGALG00000014298	ENSGALG00000005715
ENSGALG00000014378+ENSGALG00000040439	ENSGALG00000005722
ENSGALG00000014395	ENSGALG00000005724
ENSGALG00000014432	ENSGALG00000005727
ENSGALG00000014442+ENSGALG00000028638	ENSGALG00000005730
ENSGALG00000014463	ENSGALG00000005744
ENSGALG00000014526	ENSGALG00000005745
ENSGALG00000014528	ENSGALG00000005749
ENSGALG00000014568	ENSGALG00000005763
ENSGALG00000014570	ENSGALG00000005768
ENSGALG00000014573	ENSGALG00000005771
ENSGALG00000014575	ENSGALG00000005777
ENSGALG00000014582	ENSGALG00000005781
ENSGALG00000014615	ENSGALG00000005785
ENSGALG00000014638	ENSGALG00000005788
ENSGALG00000014645	ENSGALG00000005789
ENSGALG00000014659	ENSGALG00000005791
ENSGALG00000014683	ENSGALG00000005800
ENSGALG00000014688	ENSGALG00000005802
ENSGALG00000014691	ENSGALG00000005803
ENSGALG00000014708	ENSGALG00000005809
ENSGALG00000014709	ENSGALG00000005815
ENSGALG00000014711	ENSGALG00000005822
ENSGALG00000014718+ENSGALG00000014719	ENSGALG00000005823
ENSGALG00000014723	ENSGALG00000005840
ENSGALG00000014773	ENSGALG00000005843
ENSGALG00000014791	ENSGALG00000005845
ENSGALG00000014800	ENSGALG00000005848
ENSGALG00000014804	ENSGALG00000005854
ENSGALG00000014833+ENSGALG00000024621	ENSGALG00000005855
ENSGALG00000014854	ENSGALG00000005856
ENSGALG00000014860	ENSGALG00000005861
ENSGALG00000014862	ENSGALG00000005878
ENSGALG00000014867	ENSGALG00000005882
ENSGALG00000014873	ENSGALG00000005892
ENSGALG00000014899	ENSGALG00000005897
ENSGALG00000014908	ENSGALG00000005902
ENSGALG00000014910	ENSGALG00000005907
ENSGALG00000014915	ENSGALG00000005922
ENSGALG00000014922	ENSGALG00000005927
ENSGALG00000014948	ENSGALG00000005929
ENSGALG00000014977	ENSGALG00000005948
ENSGALG00000014978	ENSGALG00000005966
ENSGALG00000014991	ENSGALG00000005969
ENSGALG00000015001+ENSGALG00000015017	ENSGALG00000005976
ENSGALG00000015022	ENSGALG00000005980
ENSGALG00000015030	ENSGALG00000005983
ENSGALG00000015053	ENSGALG00000006009
ENSGALG00000015061	ENSGALG00000006022
ENSGALG00000015066	ENSGALG00000006035
ENSGALG00000015069	ENSGALG00000006038
ENSGALG00000015075	ENSGALG00000006046
ENSGALG00000015082	ENSGALG00000006056
ENSGALG00000015109	ENSGALG00000006073
ENSGALG00000015132	ENSGALG00000006074
ENSGALG00000015180	ENSGALG00000006077
ENSGALG00000015195	ENSGALG00000006086
ENSGALG00000015200	ENSGALG00000006094
ENSGALG00000015204	ENSGALG00000006096
ENSGALG00000015233	ENSGALG00000006097
ENSGALG00000015286	ENSGALG00000006108
ENSGALG00000015288	ENSGALG00000006109
ENSGALG00000015308	ENSGALG00000006114
ENSGALG00000015320	ENSGALG00000006117
ENSGALG00000015326	ENSGALG00000006121
ENSGALG00000015331	ENSGALG00000006122
ENSGALG00000015338	ENSGALG00000006138
ENSGALG00000015348	ENSGALG00000006139
ENSGALG00000015349	ENSGALG00000006141
ENSGALG00000015355	ENSGALG00000006144
ENSGALG00000015358	ENSGALG00000006145
ENSGALG00000015422	ENSGALG00000006147
ENSGALG00000015425	ENSGALG00000006149
ENSGALG00000015428	ENSGALG00000006158
ENSGALG00000015438	ENSGALG00000006160
ENSGALG00000015480	ENSGALG00000006167
ENSGALG00000015540	ENSGALG00000006169
ENSGALG00000015551	ENSGALG00000006172
ENSGALG00000015596	ENSGALG00000006174
ENSGALG00000015616	ENSGALG00000006179
ENSGALG00000015624	ENSGALG00000006182
ENSGALG00000015705	ENSGALG00000006197
ENSGALG00000015708	ENSGALG00000006210
ENSGALG00000015709	ENSGALG00000006211
ENSGALG00000015729	ENSGALG00000006236
ENSGALG00000015751	ENSGALG00000006237
ENSGALG00000015842	ENSGALG00000006246
ENSGALG00000015844	ENSGALG00000006250
ENSGALG00000015854	ENSGALG00000006253
ENSGALG00000015874	ENSGALG00000006256
ENSGALG00000015916	ENSGALG00000006272
ENSGALG00000015917	ENSGALG00000006296
ENSGALG00000015958	ENSGALG00000006303
ENSGALG00000015960	ENSGALG00000006305
ENSGALG00000015961	ENSGALG00000006309
ENSGALG00000015977	ENSGALG00000006313
ENSGALG00000015978	ENSGALG00000006319
ENSGALG00000016124	ENSGALG00000006325
ENSGALG00000016186	ENSGALG00000006326
ENSGALG00000016198	ENSGALG00000006327
ENSGALG00000016224	ENSGALG00000006334
ENSGALG00000016231	ENSGALG00000006363
ENSGALG00000016232	ENSGALG00000006367
ENSGALG00000016284	ENSGALG00000006371
ENSGALG00000016293	ENSGALG00000006379
ENSGALG00000016312	ENSGALG00000006382
ENSGALG00000016314	ENSGALG00000006385
ENSGALG00000016340	ENSGALG00000006390
ENSGALG00000016348	ENSGALG00000006400
ENSGALG00000016389	ENSGALG00000006408
ENSGALG00000016392	ENSGALG00000006417
ENSGALG00000016410	ENSGALG00000006418
ENSGALG00000016419	ENSGALG00000006421
ENSGALG00000016420	ENSGALG00000006423
ENSGALG00000016424	ENSGALG00000006424
ENSGALG00000016427	ENSGALG00000006425
ENSGALG00000016430	ENSGALG00000006426
ENSGALG00000016433	ENSGALG00000006441
ENSGALG00000016442	ENSGALG00000006445
ENSGALG00000016444	ENSGALG00000006447
ENSGALG00000016447	ENSGALG00000006449
ENSGALG00000016479	ENSGALG00000006453
ENSGALG00000016480	ENSGALG00000006456
ENSGALG00000016501	ENSGALG00000006461
ENSGALG00000016502	ENSGALG00000006463
ENSGALG00000016508	ENSGALG00000006464
ENSGALG00000016524	ENSGALG00000006473
ENSGALG00000016535	ENSGALG00000006475
ENSGALG00000016536	ENSGALG00000006480
ENSGALG00000016549	ENSGALG00000006483
ENSGALG00000016558	ENSGALG00000006489
ENSGALG00000016559	ENSGALG00000006490
ENSGALG00000016567	ENSGALG00000006497
ENSGALG00000016570	ENSGALG00000006498
ENSGALG00000016592	ENSGALG00000006526
ENSGALG00000016630	ENSGALG00000006542
ENSGALG00000016665	ENSGALG00000006543
ENSGALG00000016676	ENSGALG00000006560
ENSGALG00000016691	ENSGALG00000006561
ENSGALG00000016697	ENSGALG00000006564
ENSGALG00000016704	ENSGALG00000006567
ENSGALG00000016708	ENSGALG00000006569
ENSGALG00000016710	ENSGALG00000006571
ENSGALG00000016719	ENSGALG00000006586
ENSGALG00000016731	ENSGALG00000006592
ENSGALG00000016736	ENSGALG00000006596
ENSGALG00000016739	ENSGALG00000006613
ENSGALG00000016764	ENSGALG00000006623
ENSGALG00000016769	ENSGALG00000006629
ENSGALG00000016781	ENSGALG00000006630
ENSGALG00000016801	ENSGALG00000006640
ENSGALG00000016808	ENSGALG00000006642
ENSGALG00000016816	ENSGALG00000006643
ENSGALG00000016823	ENSGALG00000006646
ENSGALG00000016830	ENSGALG00000006647
ENSGALG00000016847	ENSGALG00000006648
ENSGALG00000016860	ENSGALG00000006651
ENSGALG00000016872	ENSGALG00000006657
ENSGALG00000016893	ENSGALG00000006663
ENSGALG00000016894	ENSGALG00000006665
ENSGALG00000016930	ENSGALG00000006672
ENSGALG00000016993	ENSGALG00000006689
ENSGALG00000016997	ENSGALG00000006691
ENSGALG00000017006	ENSGALG00000006695
ENSGALG00000017048	ENSGALG00000006697
ENSGALG00000017053	ENSGALG00000006703
ENSGALG00000017064	ENSGALG00000006705
ENSGALG00000017073	ENSGALG00000006708
ENSGALG00000017077	ENSGALG00000006714
ENSGALG00000017090	ENSGALG00000006726
ENSGALG00000017111	ENSGALG00000006742
ENSGALG00000017129	ENSGALG00000006749
ENSGALG00000017153	ENSGALG00000006750
ENSGALG00000017159	ENSGALG00000006753
ENSGALG00000017163	ENSGALG00000006760
ENSGALG00000017165	ENSGALG00000006767
ENSGALG00000017186	ENSGALG00000006771
ENSGALG00000017200	ENSGALG00000006775
ENSGALG00000017207	ENSGALG00000006776
ENSGALG00000017239	ENSGALG00000006777
ENSGALG00000017249	ENSGALG00000006782
ENSGALG00000017262	ENSGALG00000006787
ENSGALG00000017282	ENSGALG00000006812
ENSGALG00000017330	ENSGALG00000006818
ENSGALG00000017350	ENSGALG00000006822
ENSGALG00000017357	ENSGALG00000006829
ENSGALG00000017366	ENSGALG00000006832
ENSGALG00000017368	ENSGALG00000006835
ENSGALG00000017493	ENSGALG00000006837
ENSGALG00000017706	ENSGALG00000006839
ENSGALG00000019019	ENSGALG00000006840
ENSGALG00000019036	ENSGALG00000006841
ENSGALG00000019042	ENSGALG00000006842
ENSGALG00000019286	ENSGALG00000006851
ENSGALG00000019355	ENSGALG00000006853
ENSGALG00000019514	ENSGALG00000006857
ENSGALG00000020003	ENSGALG00000006863
ENSGALG00000020164	ENSGALG00000006865
ENSGALG00000020210+ENSGALG00000010628	ENSGALG00000006876
ENSGALG00000020316	ENSGALG00000006882
ENSGALG00000020322+ENSGALG00000005425	ENSGALG00000006883
ENSGALG00000020927	ENSGALG00000006885
ENSGALG00000021213	ENSGALG00000006887
ENSGALG00000021340	ENSGALG00000006894
ENSGALG00000021475	ENSGALG00000006895
ENSGALG00000021572	ENSGALG00000006898
ENSGALG00000021601	ENSGALG00000006899
ENSGALG00000021665	ENSGALG00000006900
ENSGALG00000021679	ENSGALG00000006902
ENSGALG00000021692	ENSGALG00000006904
ENSGALG00000022802	ENSGALG00000006908
ENSGALG00000022891	ENSGALG00000006921
ENSGALG00000023066	ENSGALG00000006925
ENSGALG00000023135	ENSGALG00000006928
ENSGALG00000023191	ENSGALG00000006934
ENSGALG00000023294	ENSGALG00000006936
ENSGALG00000023335	ENSGALG00000006937
ENSGALG00000023379	ENSGALG00000006947
ENSGALG00000023510	ENSGALG00000006955
ENSGALG00000023542	ENSGALG00000006966
ENSGALG00000023682	ENSGALG00000006974
ENSGALG00000023689	ENSGALG00000006978
ENSGALG00000023703	ENSGALG00000006982
ENSGALG00000023749	ENSGALG00000007023
ENSGALG00000023920	ENSGALG00000007024
ENSGALG00000024034+ENSGALG00000028205	ENSGALG00000007027
ENSGALG00000024053	ENSGALG00000007036
ENSGALG00000024112	ENSGALG00000007046
ENSGALG00000024172	ENSGALG00000007047
ENSGALG00000025282+ENSGALG00000013990	ENSGALG00000007048
ENSGALG00000025382+ENSGALG00000001043	ENSGALG00000007058
ENSGALG00000025759	ENSGALG00000007075
ENSGALG00000025775+ENSGALG00000002023	ENSGALG00000007077
ENSGALG00000025785+ENSGALG00000008380	ENSGALG00000007078
ENSGALG00000025796	ENSGALG00000007079
ENSGALG00000025810	ENSGALG00000007097
ENSGALG00000025819	ENSGALG00000007101
ENSGALG00000025842	ENSGALG00000007113
ENSGALG00000025904	ENSGALG00000007114
ENSGALG00000025999	ENSGALG00000007124
ENSGALG00000026077	ENSGALG00000007125
ENSGALG00000026225	ENSGALG00000007126
ENSGALG00000026302	ENSGALG00000007127
ENSGALG00000026364	ENSGALG00000007138
ENSGALG00000026380	ENSGALG00000007142
ENSGALG00000026383	ENSGALG00000007153
ENSGALG00000026421	ENSGALG00000007158
ENSGALG00000026428	ENSGALG00000007167
ENSGALG00000026445	ENSGALG00000007170
ENSGALG00000026490	ENSGALG00000007185
ENSGALG00000026757	ENSGALG00000007190
ENSGALG00000026809	ENSGALG00000007195
ENSGALG00000026850	ENSGALG00000007197
ENSGALG00000026862	ENSGALG00000007203
ENSGALG00000026978	ENSGALG00000007205
ENSGALG00000026983	ENSGALG00000007215
ENSGALG00000026999	ENSGALG00000007220
ENSGALG00000027035	ENSGALG00000007237
ENSGALG00000027188	ENSGALG00000007241
ENSGALG00000027372	ENSGALG00000007242
ENSGALG00000027399+ENSGALG00000028749	ENSGALG00000007244
ENSGALG00000027482+ENSGALG00000000638	ENSGALG00000007246
ENSGALG00000027501	ENSGALG00000007250
ENSGALG00000027534	ENSGALG00000007254
ENSGALG00000027540	ENSGALG00000007262
ENSGALG00000027592	ENSGALG00000007267
ENSGALG00000027630	ENSGALG00000007269
ENSGALG00000027853	ENSGALG00000007286
ENSGALG00000027918	ENSGALG00000007291
ENSGALG00000028141+ENSGALG00000007930	ENSGALG00000007298
ENSGALG00000028501	ENSGALG00000007300
ENSGALG00000028505	ENSGALG00000007303
ENSGALG00000028517	ENSGALG00000007337
ENSGALG00000028543	ENSGALG00000007341
ENSGALG00000028551+ENSGALG00000016328+ENSGALG00000038652	ENSGALG00000007346
ENSGALG00000028567	ENSGALG00000007350
ENSGALG00000028664+ENSGALG00000027700	ENSGALG00000007352
ENSGALG00000028675+ENSGALG00000005433	ENSGALG00000007361
ENSGALG00000028683	ENSGALG00000007366
ENSGALG00000028691	ENSGALG00000007378
ENSGALG00000028798+ENSGALG00000016555	ENSGALG00000007379
ENSGALG00000028880	ENSGALG00000007382
ENSGALG00000028928	ENSGALG00000007383
ENSGALG00000028998	ENSGALG00000007387
ENSGALG00000029152	ENSGALG00000007389
ENSGALG00000030730+ENSGALG00000014168	ENSGALG00000007403
ENSGALG00000036474+ENSGALG00000003959	ENSGALG00000007410
ENSGALG00000037781+ENSGALG00000010273	ENSGALG00000007412
ENSGALG00000041242+ENSGALG00000009328	ENSGALG00000007418
	ENSGALG00000007424
	ENSGALG00000007437
	ENSGALG00000007438
	ENSGALG00000007463
	ENSGALG00000007465
	ENSGALG00000007470
	ENSGALG00000007471
	ENSGALG00000007473
	ENSGALG00000007477
	ENSGALG00000007479
	ENSGALG00000007481
	ENSGALG00000007484
	ENSGALG00000007485
	ENSGALG00000007490
	ENSGALG00000007500
	ENSGALG00000007501
	ENSGALG00000007509
	ENSGALG00000007510
	ENSGALG00000007512
	ENSGALG00000007515
	ENSGALG00000007520
	ENSGALG00000007525
	ENSGALG00000007531
	ENSGALG00000007534
	ENSGALG00000007550
	ENSGALG00000007554
	ENSGALG00000007557
	ENSGALG00000007572
	ENSGALG00000007575
	ENSGALG00000007585
	ENSGALG00000007591
	ENSGALG00000007593
	ENSGALG00000007594
	ENSGALG00000007595
	ENSGALG00000007599
	ENSGALG00000007603
	ENSGALG00000007606
	ENSGALG00000007611
	ENSGALG00000007617
	ENSGALG00000007619
	ENSGALG00000007625
	ENSGALG00000007645
	ENSGALG00000007647
	ENSGALG00000007650
	ENSGALG00000007669
	ENSGALG00000007686
	ENSGALG00000007691
	ENSGALG00000007697
	ENSGALG00000007699
	ENSGALG00000007700
	ENSGALG00000007704
	ENSGALG00000007706
	ENSGALG00000007707
	ENSGALG00000007711
	ENSGALG00000007728
	ENSGALG00000007731
	ENSGALG00000007737
	ENSGALG00000007742
	ENSGALG00000007748
	ENSGALG00000007762
	ENSGALG00000007777
	ENSGALG00000007778
	ENSGALG00000007779
	ENSGALG00000007788
	ENSGALG00000007799
	ENSGALG00000007800
	ENSGALG00000007801
	ENSGALG00000007804
	ENSGALG00000007822
	ENSGALG00000007835
	ENSGALG00000007840
	ENSGALG00000007855
	ENSGALG00000007860
	ENSGALG00000007863
	ENSGALG00000007868
	ENSGALG00000007877
	ENSGALG00000007878
	ENSGALG00000007887
	ENSGALG00000007891
	ENSGALG00000007900
	ENSGALG00000007902
	ENSGALG00000007903
	ENSGALG00000007907
	ENSGALG00000007911
	ENSGALG00000007919
	ENSGALG00000007920
	ENSGALG00000007926
	ENSGALG00000007929
	ENSGALG00000007932
	ENSGALG00000007952
	ENSGALG00000007963
	ENSGALG00000007970
	ENSGALG00000007971
	ENSGALG00000007974
	ENSGALG00000007979
	ENSGALG00000007994
	ENSGALG00000007996
	ENSGALG00000007999
	ENSGALG00000008000
	ENSGALG00000008003
	ENSGALG00000008010
	ENSGALG00000008011
	ENSGALG00000008016
	ENSGALG00000008023
	ENSGALG00000008036
	ENSGALG00000008051
	ENSGALG00000008056
	ENSGALG00000008057
	ENSGALG00000008058
	ENSGALG00000008061
	ENSGALG00000008066
	ENSGALG00000008076
	ENSGALG00000008081
	ENSGALG00000008082
	ENSGALG00000008084
	ENSGALG00000008088
	ENSGALG00000008091
	ENSGALG00000008097
	ENSGALG00000008098
	ENSGALG00000008107
	ENSGALG00000008108
	ENSGALG00000008114
	ENSGALG00000008121
	ENSGALG00000008122
	ENSGALG00000008124
	ENSGALG00000008125
	ENSGALG00000008133
	ENSGALG00000008143
	ENSGALG00000008148
	ENSGALG00000008151
	ENSGALG00000008156
	ENSGALG00000008164
	ENSGALG00000008171
	ENSGALG00000008187
	ENSGALG00000008206
	ENSGALG00000008208
	ENSGALG00000008211
	ENSGALG00000008212
	ENSGALG00000008215
	ENSGALG00000008216
	ENSGALG00000008222
	ENSGALG00000008239
	ENSGALG00000008240
	ENSGALG00000008249
	ENSGALG00000008250
	ENSGALG00000008253
	ENSGALG00000008263
	ENSGALG00000008274
	ENSGALG00000008279
	ENSGALG00000008287
	ENSGALG00000008291
	ENSGALG00000008302
	ENSGALG00000008314
	ENSGALG00000008318
	ENSGALG00000008319
	ENSGALG00000008320
	ENSGALG00000008321
	ENSGALG00000008347
	ENSGALG00000008357
	ENSGALG00000008367
	ENSGALG00000008381
	ENSGALG00000008382
	ENSGALG00000008393
	ENSGALG00000008400
	ENSGALG00000008404
	ENSGALG00000008410
	ENSGALG00000008419
	ENSGALG00000008420
	ENSGALG00000008421
	ENSGALG00000008433
	ENSGALG00000008443
	ENSGALG00000008454
	ENSGALG00000008457
	ENSGALG00000008459
	ENSGALG00000008466
	ENSGALG00000008473
	ENSGALG00000008477
	ENSGALG00000008486
	ENSGALG00000008487
	ENSGALG00000008494
	ENSGALG00000008496
	ENSGALG00000008497
	ENSGALG00000008503
	ENSGALG00000008506
	ENSGALG00000008530
	ENSGALG00000008534
	ENSGALG00000008538
	ENSGALG00000008539
	ENSGALG00000008544
	ENSGALG00000008546
	ENSGALG00000008547
	ENSGALG00000008550
	ENSGALG00000008553
	ENSGALG00000008563
	ENSGALG00000008567
	ENSGALG00000008575
	ENSGALG00000008582
	ENSGALG00000008586
	ENSGALG00000008597
	ENSGALG00000008600
	ENSGALG00000008602
	ENSGALG00000008603
	ENSGALG00000008604
	ENSGALG00000008611
	ENSGALG00000008613
	ENSGALG00000008614
	ENSGALG00000008618
	ENSGALG00000008620
	ENSGALG00000008625
	ENSGALG00000008631
	ENSGALG00000008632
	ENSGALG00000008651
	ENSGALG00000008652
	ENSGALG00000008653
	ENSGALG00000008654
	ENSGALG00000008657
	ENSGALG00000008667
	ENSGALG00000008670
	ENSGALG00000008671
	ENSGALG00000008675
	ENSGALG00000008682
	ENSGALG00000008692
	ENSGALG00000008713
	ENSGALG00000008714
	ENSGALG00000008720
	ENSGALG00000008744
	ENSGALG00000008746
	ENSGALG00000008747
	ENSGALG00000008749
	ENSGALG00000008750
	ENSGALG00000008761
	ENSGALG00000008765
	ENSGALG00000008771
	ENSGALG00000008774
	ENSGALG00000008778
	ENSGALG00000008786
	ENSGALG00000008791
	ENSGALG00000008795
	ENSGALG00000008798
	ENSGALG00000008806
	ENSGALG00000008811
	ENSGALG00000008839
	ENSGALG00000008842
	ENSGALG00000008844
	ENSGALG00000008856
	ENSGALG00000008857
	ENSGALG00000008858
	ENSGALG00000008860
	ENSGALG00000008862
	ENSGALG00000008865
	ENSGALG00000008872
	ENSGALG00000008875
	ENSGALG00000008881
	ENSGALG00000008883
	ENSGALG00000008887
	ENSGALG00000008898
	ENSGALG00000008920
	ENSGALG00000008925
	ENSGALG00000008926
	ENSGALG00000008934
	ENSGALG00000008936
	ENSGALG00000008939
	ENSGALG00000008942
	ENSGALG00000008945
	ENSGALG00000008950
	ENSGALG00000008974
	ENSGALG00000008978
	ENSGALG00000008983
	ENSGALG00000008989
	ENSGALG00000009004
	ENSGALG00000009008
	ENSGALG00000009017
	ENSGALG00000009033
	ENSGALG00000009038
	ENSGALG00000009039
	ENSGALG00000009045
	ENSGALG00000009054
	ENSGALG00000009056
	ENSGALG00000009058
	ENSGALG00000009064
	ENSGALG00000009070
	ENSGALG00000009073
	ENSGALG00000009076
	ENSGALG00000009079
	ENSGALG00000009081
	ENSGALG00000009083
	ENSGALG00000009085
	ENSGALG00000009090
	ENSGALG00000009093
	ENSGALG00000009096
	ENSGALG00000009097
	ENSGALG00000009105
	ENSGALG00000009110
	ENSGALG00000009163
	ENSGALG00000009170
	ENSGALG00000009177
	ENSGALG00000009179
	ENSGALG00000009192
	ENSGALG00000009201
	ENSGALG00000009205
	ENSGALG00000009207
	ENSGALG00000009217
	ENSGALG00000009227
	ENSGALG00000009229
	ENSGALG00000009234
	ENSGALG00000009237
	ENSGALG00000009250
	ENSGALG00000009260
	ENSGALG00000009282
	ENSGALG00000009286
	ENSGALG00000009291
	ENSGALG00000009303
	ENSGALG00000009304
	ENSGALG00000009312
	ENSGALG00000009320
	ENSGALG00000009340
	ENSGALG00000009341
	ENSGALG00000009361
	ENSGALG00000009362
	ENSGALG00000009369
	ENSGALG00000009378
	ENSGALG00000009393
	ENSGALG00000009394
	ENSGALG00000009399
	ENSGALG00000009409
	ENSGALG00000009413
	ENSGALG00000009415
	ENSGALG00000009428
	ENSGALG00000009434
	ENSGALG00000009437
	ENSGALG00000009440
	ENSGALG00000009445
	ENSGALG00000009448
	ENSGALG00000009466
	ENSGALG00000009470
	ENSGALG00000009476
	ENSGALG00000009478
	ENSGALG00000009489
	ENSGALG00000009492
	ENSGALG00000009493
	ENSGALG00000009503
	ENSGALG00000009514
	ENSGALG00000009530
	ENSGALG00000009532
	ENSGALG00000009534
	ENSGALG00000009536
	ENSGALG00000009537
	ENSGALG00000009549
	ENSGALG00000009551
	ENSGALG00000009554
	ENSGALG00000009560
	ENSGALG00000009566
	ENSGALG00000009568
	ENSGALG00000009579
	ENSGALG00000009581
	ENSGALG00000009592
	ENSGALG00000009594
	ENSGALG00000009595
	ENSGALG00000009608
	ENSGALG00000009610
	ENSGALG00000009616
	ENSGALG00000009621
	ENSGALG00000009667
	ENSGALG00000009668
	ENSGALG00000009674
	ENSGALG00000009676
	ENSGALG00000009698
	ENSGALG00000009703
	ENSGALG00000009707
	ENSGALG00000009752
	ENSGALG00000009770
	ENSGALG00000009795
	ENSGALG00000009799
	ENSGALG00000009800
	ENSGALG00000009807
	ENSGALG00000009811
	ENSGALG00000009816
	ENSGALG00000009829
	ENSGALG00000009835
	ENSGALG00000009836
	ENSGALG00000009838
	ENSGALG00000009843
	ENSGALG00000009844
	ENSGALG00000009847
	ENSGALG00000009855
	ENSGALG00000009856
	ENSGALG00000009858
	ENSGALG00000009863
	ENSGALG00000009886
	ENSGALG00000009890
	ENSGALG00000009895
	ENSGALG00000009905
	ENSGALG00000009915
	ENSGALG00000009941
	ENSGALG00000009942
	ENSGALG00000009946
	ENSGALG00000009954
	ENSGALG00000009956
	ENSGALG00000009966
	ENSGALG00000009971
	ENSGALG00000009972
	ENSGALG00000009988
	ENSGALG00000009992
	ENSGALG00000010006
	ENSGALG00000010021
	ENSGALG00000010026
	ENSGALG00000010046
	ENSGALG00000010048
	ENSGALG00000010051
	ENSGALG00000010060
	ENSGALG00000010072
	ENSGALG00000010077
	ENSGALG00000010081
	ENSGALG00000010084
	ENSGALG00000010089
	ENSGALG00000010097
	ENSGALG00000010103
	ENSGALG00000010107
	ENSGALG00000010113
	ENSGALG00000010124
	ENSGALG00000010131
	ENSGALG00000010133
	ENSGALG00000010136
	ENSGALG00000010139
	ENSGALG00000010140
	ENSGALG00000010142
	ENSGALG00000010149
	ENSGALG00000010152
	ENSGALG00000010153
	ENSGALG00000010167
	ENSGALG00000010169
	ENSGALG00000010170
	ENSGALG00000010177
	ENSGALG00000010179
	ENSGALG00000010185
	ENSGALG00000010197
	ENSGALG00000010204
	ENSGALG00000010219
	ENSGALG00000010225
	ENSGALG00000010226
	ENSGALG00000010235
	ENSGALG00000010242
	ENSGALG00000010255
	ENSGALG00000010265
	ENSGALG00000010269
	ENSGALG00000010272
	ENSGALG00000010275
	ENSGALG00000010291
	ENSGALG00000010293
	ENSGALG00000010298
	ENSGALG00000010304
	ENSGALG00000010307
	ENSGALG00000010314
	ENSGALG00000010317
	ENSGALG00000010319
	ENSGALG00000010326
	ENSGALG00000010340
	ENSGALG00000010349
	ENSGALG00000010350
	ENSGALG00000010351
	ENSGALG00000010355
	ENSGALG00000010360
	ENSGALG00000010368
	ENSGALG00000010372
	ENSGALG00000010390
	ENSGALG00000010392
	ENSGALG00000010399
	ENSGALG00000010400
	ENSGALG00000010406
	ENSGALG00000010423
	ENSGALG00000010426
	ENSGALG00000010436
	ENSGALG00000010442
	ENSGALG00000010459
	ENSGALG00000010461
	ENSGALG00000010471
	ENSGALG00000010473
	ENSGALG00000010494
	ENSGALG00000010502
	ENSGALG00000010507
	ENSGALG00000010518
	ENSGALG00000010526
	ENSGALG00000010533
	ENSGALG00000010535
	ENSGALG00000010536
	ENSGALG00000010553
	ENSGALG00000010569
	ENSGALG00000010571
	ENSGALG00000010576
	ENSGALG00000010579
	ENSGALG00000010581
	ENSGALG00000010589
	ENSGALG00000010592
	ENSGALG00000010593
	ENSGALG00000010598
	ENSGALG00000010612
	ENSGALG00000010613
	ENSGALG00000010616
	ENSGALG00000010620
	ENSGALG00000010627
	ENSGALG00000010628
	ENSGALG00000010629
	ENSGALG00000010637
	ENSGALG00000010646
	ENSGALG00000010647
	ENSGALG00000010649
	ENSGALG00000010675
	ENSGALG00000010678
	ENSGALG00000010689
	ENSGALG00000010709
	ENSGALG00000010722
	ENSGALG00000010734
	ENSGALG00000010740
	ENSGALG00000010745
	ENSGALG00000010761
	ENSGALG00000010763
	ENSGALG00000010766
	ENSGALG00000010770
	ENSGALG00000010786
	ENSGALG00000010787
	ENSGALG00000010789
	ENSGALG00000010805
	ENSGALG00000010812
	ENSGALG00000010825
	ENSGALG00000010826
	ENSGALG00000010827
	ENSGALG00000010836
	ENSGALG00000010838
	ENSGALG00000010840
	ENSGALG00000010848
	ENSGALG00000010857
	ENSGALG00000010859
	ENSGALG00000010863
	ENSGALG00000010875
	ENSGALG00000010880
	ENSGALG00000010889
	ENSGALG00000010892
	ENSGALG00000010902
	ENSGALG00000010921
	ENSGALG00000010926
	ENSGALG00000010932
	ENSGALG00000010940
	ENSGALG00000010950
	ENSGALG00000010979
	ENSGALG00000010982
	ENSGALG00000010999
	ENSGALG00000011019
	ENSGALG00000011020
	ENSGALG00000011031
	ENSGALG00000011045
	ENSGALG00000011047
	ENSGALG00000011053
	ENSGALG00000011068
	ENSGALG00000011069
	ENSGALG00000011071
	ENSGALG00000011082
	ENSGALG00000011085
	ENSGALG00000011086
	ENSGALG00000011098
	ENSGALG00000011103
	ENSGALG00000011106
	ENSGALG00000011113
	ENSGALG00000011120
	ENSGALG00000011133
	ENSGALG00000011145
	ENSGALG00000011159
	ENSGALG00000011166
	ENSGALG00000011174
	ENSGALG00000011184
	ENSGALG00000011185
	ENSGALG00000011190
	ENSGALG00000011200
	ENSGALG00000011210
	ENSGALG00000011220
	ENSGALG00000011229
	ENSGALG00000011242
	ENSGALG00000011250
	ENSGALG00000011252
	ENSGALG00000011264
	ENSGALG00000011266
	ENSGALG00000011280
	ENSGALG00000011285
	ENSGALG00000011288
	ENSGALG00000011290
	ENSGALG00000011298
	ENSGALG00000011306
	ENSGALG00000011309
	ENSGALG00000011311
	ENSGALG00000011318
	ENSGALG00000011324
	ENSGALG00000011325
	ENSGALG00000011326
	ENSGALG00000011332
	ENSGALG00000011341
	ENSGALG00000011342
	ENSGALG00000011366
	ENSGALG00000011379
	ENSGALG00000011384
	ENSGALG00000011390
	ENSGALG00000011400
	ENSGALG00000011405
	ENSGALG00000011409
	ENSGALG00000011426
	ENSGALG00000011438
	ENSGALG00000011444
	ENSGALG00000011445
	ENSGALG00000011455
	ENSGALG00000011456
	ENSGALG00000011468
	ENSGALG00000011472
	ENSGALG00000011481
	ENSGALG00000011493
	ENSGALG00000011505
	ENSGALG00000011517
	ENSGALG00000011518
	ENSGALG00000011523
	ENSGALG00000011526
	ENSGALG00000011528
	ENSGALG00000011531
	ENSGALG00000011541
	ENSGALG00000011553
	ENSGALG00000011556
	ENSGALG00000011557
	ENSGALG00000011565
	ENSGALG00000011569
	ENSGALG00000011570
	ENSGALG00000011571
	ENSGALG00000011574
	ENSGALG00000011580
	ENSGALG00000011605
	ENSGALG00000011608
	ENSGALG00000011612
	ENSGALG00000011619
	ENSGALG00000011620
	ENSGALG00000011621
	ENSGALG00000011625
	ENSGALG00000011626
	ENSGALG00000011635
	ENSGALG00000011639
	ENSGALG00000011642
	ENSGALG00000011645
	ENSGALG00000011650
	ENSGALG00000011651
	ENSGALG00000011656
	ENSGALG00000011659
	ENSGALG00000011662
	ENSGALG00000011678
	ENSGALG00000011680
	ENSGALG00000011686
	ENSGALG00000011693
	ENSGALG00000011704
	ENSGALG00000011708
	ENSGALG00000011715
	ENSGALG00000011738
	ENSGALG00000011747
	ENSGALG00000011762
	ENSGALG00000011770
	ENSGALG00000011777
	ENSGALG00000011811
	ENSGALG00000011813
	ENSGALG00000011816
	ENSGALG00000011822
	ENSGALG00000011831
	ENSGALG00000011842
	ENSGALG00000011846
	ENSGALG00000011854
	ENSGALG00000011856
	ENSGALG00000011857
	ENSGALG00000011866
	ENSGALG00000011869
	ENSGALG00000011875
	ENSGALG00000011882
	ENSGALG00000011893
	ENSGALG00000011897
	ENSGALG00000011898
	ENSGALG00000011899
	ENSGALG00000011902
	ENSGALG00000011917
	ENSGALG00000011918
	ENSGALG00000011931
	ENSGALG00000011934
	ENSGALG00000011938
	ENSGALG00000011940
	ENSGALG00000011945
	ENSGALG00000011947
	ENSGALG00000011951
	ENSGALG00000011957
	ENSGALG00000011958
	ENSGALG00000011965
	ENSGALG00000011967
	ENSGALG00000011968
	ENSGALG00000011982
	ENSGALG00000011990
	ENSGALG00000011993
	ENSGALG00000011995
	ENSGALG00000011998
	ENSGALG00000012010
	ENSGALG00000012011
	ENSGALG00000012020
	ENSGALG00000012027
	ENSGALG00000012030
	ENSGALG00000012034
	ENSGALG00000012039
	ENSGALG00000012043
	ENSGALG00000012044
	ENSGALG00000012050
	ENSGALG00000012067
	ENSGALG00000012089
	ENSGALG00000012105
	ENSGALG00000012106
	ENSGALG00000012112
	ENSGALG00000012131
	ENSGALG00000012132
	ENSGALG00000012135
	ENSGALG00000012144
	ENSGALG00000012146
	ENSGALG00000012163
	ENSGALG00000012165
	ENSGALG00000012166
	ENSGALG00000012169
	ENSGALG00000012170
	ENSGALG00000012172
	ENSGALG00000012185
	ENSGALG00000012187
	ENSGALG00000012207
	ENSGALG00000012208
	ENSGALG00000012215
	ENSGALG00000012217
	ENSGALG00000012225
	ENSGALG00000012229
	ENSGALG00000012245
	ENSGALG00000012247
	ENSGALG00000012260
	ENSGALG00000012269
	ENSGALG00000012272
	ENSGALG00000012273
	ENSGALG00000012277
	ENSGALG00000012279
	ENSGALG00000012291
	ENSGALG00000012298
	ENSGALG00000012312
	ENSGALG00000012321
	ENSGALG00000012342
	ENSGALG00000012345
	ENSGALG00000012379
	ENSGALG00000012380
	ENSGALG00000012389
	ENSGALG00000012394
[truncated: 1,423 more rows]
